# Supplementary material for: Evaluation of 6PPD-Quinone Lethal Toxicity and Sublethal Effects on Disease Resistance and Swimming Performance in Coastal Cutthroat Trout (Oncorhynchus clarkii clarkii)
Source: Environ Sci Technol. 2025 Jun 5;59(23):11505–14. doi: 10.1021/acs.est.5c03697 (PMC12177923; doi:10.1021/acs.est.5c03697)
Supplement: Supplementary file 2 [file es5c03697_si_002.xlsx]

## Sheet: Supp table S1
Supplementary Table S1. Overview of the five sublethal experiments: Experiments 1-3 for disease susceptibility, and Experiments 4 and 5 for measurement of swimming performance. (N/A = not applicable since no 6PPDQ exposure was conducted)
Experiment	Sublethal effect	Nominal 6PPDQ concentration (ng/L)	Average measured 6PPDQ concentration (ng/L)	CCT life-stage	LC value of concentration based on mortality curve
1	Disease susceptibility	N/A	N/A	5-month parr	N/A
2	Disease susceptibility	50	37.3	7-month parr	~LC14
3	Disease susceptibility	75	53.6	10-month juvenile	~LC23 (5-month parr curve, <LC1 (13-month juvenile curve)
4	Swimming performance	100	72.2	15-month juvenile	~LC4
5	Swimming performance	150	120.5	24-month juvenile	~LC19

## Sheet: Supp Table S2
Supplementary Table S2. Water velocity ramping parameters that were utilized for 6PPDQ-exposed coastal cutthroat trout (CCT; Oncorhynchus clarkii clarkii). Total protocol time was 1 hour and 15 min for each test. CCT in Experiment 4 had fork length of 115.82 ± 8.01 mm standard deviation (SD) and in Experiment 5 had fork length of 147.17 ± 15.0 mm SD.
Experiment 4 (~15 months mo. and 72.2 ng/L 6PPDQ exposure)			Experiment 5 (~24 months mo. and 120.5 ng/L 6PPDQ exposure)
Frequency Drive Speed (mm/s)	BL/sec (BL =115 mm)	Time at speed (min)	Frequency Drive Speed (mm/s)	BL/sec (BL =147 mm)	Time at speed (min)
7.1	1.81	10	6.9	1.37	10
10.3	2.72	10	11.4	2.3	10
13.5	3.64	10	15.8	3.21	10
15.1	4.1	15	18	3.67	15
16.7	4.56	15	20.2	4.12	15
18.3	5.01	15	22.5	4.6	15

## Sheet: Supp Table S3
Supplementary Table S3. Table shows the initial (0 hours) and final (24 hours) nominal and measured concentrations of the individual tanks for the 24-hour life stage sensitivity determination alevin, 2-5-week post swim-up fry, 5 mo. parr, and 13 mo. juvenile exposures. (* and samples in red = final concentrations > initial concentrations, so nominal concentration used for dose response analysis)
Nominal concentration (ng/L)	Timepoint	Replicate	Lifestage	Measured concentration (ng/L)
100	initial	1	Alevin	76
100	initial	2	Alevin	81.5
100	initial	3	Alevin	85.6
1000	initial	1	Alevin	1050
200	initial	1	Alevin	159
200	initial	2	Alevin	163
200	initial	3	Alevin	167
2000	initial	1	Alevin	1860
350	initial	1	Alevin	270
350	initial	2	Alevin	311
350	initial	3	Alevin	300
4000	initial	1	Alevin	3890
500	initial	1	Alevin	499
500	initial	2	Alevin	400
500	initial	3	Alevin	424
500	initial	4	Alevin	435
100	final	2	Alevin	2
100	final	3	Alevin	1.6
1000	final	1	Alevin	302
100	final	1	Alevin	12.7
200	final	1	Alevin	4.1
200	final	2	Alevin	5.1
200	final	3	Alevin	52.1
2000	final	1	Alevin	702
350	final	1	Alevin	21.6
350	final	2	Alevin	19.9
350	final	3	Alevin	62.8
4000	final	1	Alevin	1190
500	final	1	Alevin	140
500	final	2	Alevin	48.4
500	final	3	Alevin	100
500	final	4	Alevin	34.5
50	initial	1	Fry	44.7
75	initial	1	Fry	57.1
100	initial	1	Fry	84.9
150	initial	1	Fry	112
200	initial	1	Fry	146
10	initial	1	Fry	9.8
20	initial	1	Fry	18.7
30	initial	1	Fry	25.5
50	initial	2	Fry	37.2
75	initial	2	Fry	Measured concentration unavailable
30	initial	2	Fry	20.8
50	initial	3	Fry	40.5
75	initial	3	Fry	54.8
100	initial	2	Fry	90.7
50	final	1	Fry	30.9
75	final	1	Fry	35
100	final	1	Fry	60.8
150	final	1	Fry	97
200	final	1	Fry	99.9
10	final	1	Fry	8.1
20	final	1	Fry	13.3
30	final	1	Fry	20.5
50	final	2	Fry	34
75	final	2	Fry	49.4*
30	final	2	Fry	16.8
50	final	3	Fry	20.2
75	final	3	Fry	44.9
100	final	2	Fry	66.1
100	initial	1	Parr	86.7
100	initial	2	Parr	73.7
100	initial	3	Parr	68.6
100	initial	4	Parr	89*
1000	initial	1	Parr	780
200	initial	1	Parr	193
200	initial	2	Parr	175
200	initial	3	Parr	173
200	initial	4	Parr	200
25	initial	1	Parr	18.6
25	initial	2	Parr	18.2*
300	initial	1	Parr	197
300	initial	2	Parr	271
300	initial	3	Parr	245
3000	initial	1	Parr	1400*
400	initial	1	Parr	308
400	initial	2	Parr	195
400	initial	3	Parr	297
50	initial	1	Parr	42.1
50	initial	2	Parr	38
50	initial	3	Parr	28.4*
500	initial	1	Parr	242*
500	initial	2	Parr	549
100	final	1	Parr	59.5
100	final	2	Parr	41.1
100	final	3	Parr	52.9
100	final	4	Parr	103*
1000	final	1	Parr	772
200	final	1	Parr	81.3
200	final	2	Parr	152
200	final	3	Parr	104
200	final	4	Parr	125
25	final	1	Parr	18
25	final	2	Parr	23.4*
300	final	1	Parr	185
300	final	2	Parr	158
300	final	3	Parr	176
3000	final	1	Parr	1610*
400	final	1	Parr	238
400	final	2	Parr	177
400	final	3	Parr	203
50	final	1	Parr	30.8
50	final	2	Parr	38
50	final	3	Parr	35.9*
500	final	1	Parr	390*
500	final	2	Parr	284
100	initial	1	Juvenile	82
500	initial	1	Juvenile	445
50	initial	1	Juvenile	32.7
50	initial	2	Juvenile	31.1
100	initial	2	Juvenile	68
200	initial	1	Juvenile	164
300	initial	1	Juvenile	284
50	initial	3	Juvenile	50.9
100	initial	3	Juvenile	102
200	initial	2	Juvenile	150
300	initial	2	Juvenile	232
400	initial	1	Juvenile	327
400	initial	2	Juvenile	357
100	initial	4	Juvenile	82
200	initial	3	Juvenile	202
200	initial	4	Juvenile	202
300	initial	3	Juvenile	280
300	initial	4	Juvenile	298
100	final	1	Juvenile	62
500	final	1	Juvenile	314
50	final	1	Juvenile	24.6
50	final	2	Juvenile	23.6
100	final	2	Juvenile	56
200	final	1	Juvenile	88
300	final	1	Juvenile	141
50	final	3	Juvenile	40.3
100	final	3	Juvenile	79
200	final	2	Juvenile	94
300	final	2	Juvenile	175
400	final	1	Juvenile	231
400	final	2	Juvenile	254
100	final	5	Juvenile	45
200	final	3	Juvenile	83
200	final	4	Juvenile	97
300	final	3	Juvenile	192
300	final	4	Juvenile	187

## Sheet: Supp Table S4
Supplementary Table S4. Plaque assay results to determine the presence and quantity of each Infectious hematopoietic necrosis virus (IHNV) genogroups in Experiment 1 mortalities.
Genogroup - strain	Mortality day post challenge	Replicate tank	Symptoms			Viral loads
			Hemorrhaging	Skin darkening	TailRot	PFU/g	Log10		Key
UP - Blk94	7	1a	N	N	Y	8300	3.92		high titer mortalities
UP - Blk94	13	1c	N	N	Y	840000	5.92		non-detect samples
UP - Blk94	17	1c	N	N	Y	200000	5.3
UP - Blk94	22	1c	N	Y	Y	0	-
UP - Blk94	23	1b	N	N	Y	0	-
UP - Blk94	23	1c	N	N	Y	0	-
UP - Blk94	24	1b	Y	N	Y	420000	5.62
UP - Blk94	24	1b	Y	N	Y	70000	4.85
UP - Blk94	25	1a	Y	N	Y	1000000	6
UP - Blk94	26	1c	N	N	Y	50000	4.7
UP - Blk94	27	1c	N	N	Y	0	-
UP - Blk94	28	1a	Y	N	Y	4000000	>6.6
UC - DW10	14	2c	N	N	Y	0	-
UC - DW10	16	2c	N	N	Y	0	-
UC - DW10	30	2c	N	N	Y	500	2.7
MD - Qts07	7	3b	N	N	N	4000000	>6.6
MD - Qts07	11	3c	N	N	N	4000000	>6.6
MD - Qts07	11	3a	N	N	Y	2190000	6.34
MD - Qts07	14	3a	N	N	Y	160000	5.2
MD - Qts07	14	3c	Y	N	Y	960000	5.98
MD - Qts07	15	3a	Y	N	Y	80000	4.9
MD - Qts07	18	3a	N	N	Y	1590000	6.2
MD - Qts07	18	3b	N	N	Y	1290000	6.11
MD - Qts07	19	3b	Y	N	Y	4000000	>6.6
MD - Qts07	20	3b	Y	N	Y	4000000	>6.6
MD - Qts07	20	3b	N	N	Y	190000	5.28
MD - Qts07	23	3a	Y	N	Y	1200000	6.08
MD - Qts07	24	3b	N	N	Y	560000	5.75
MD - Qts07	24	3b	N	N	Y	290000	5.46
MD - Qts07	25	3c	N	N	Y	250000	5.4
MD - Qts07	26	3a	N	N	N	0	-
MD - Qts07	26	3b	N	Y	Y	1640000	6.21
L - FR0031	11	4a	N	N	Y	880000	5.94
L - FR0031	13	4c	Y	N	N	520000	5.72
L - FR0031	17	4a	N	N	Y	0	-
L - FR0031	17	4c	Y	N	Y	2600000	6.41
L - FR0031	19	4c	Y	N	Y	130000	5.11
L - FR0031	20	4a	N	N	Y	0	-
L - FR0031	22	4c	N	N	Y	590000	5.77
L - FR0031	22	4c	N	N	Y	1160000	6.06
L - FR0031	23	4a	N	N	Y	100	2.00 (?)
L - FR0031	23	4a	Y	N	Y	0	-
L - FR0031	23	4a	N	N	Y	0	-
L - FR0031	23	4c	N	N	N	270000	5.43
L - FR0031	25	4c	N	N	Y	20000	4.3
L - FR0031	27	4b	N	N	Y	0	-

## Sheet: Supp Table S5
Supplementary Table S5. Analytical verification of 6PPD-quinone (6PPDQ) in 24-hour exposures (only initial measurements) conducted for the Disease Susceptibility Experiments 2 and 3. (n.m. = not measured, N/A = not applicable)
Experiment	Replicate	Nominal concentration (ng/L)	Initial - measured (ng/L)	Final 24h - measured (ng/L)	percent loss (%)
2	1	50	39.2	31.6	-19.3878
	2	50	37.5	11.1	-70.4
	3	50	37.7	10.6	-71.8833
	4	50	34.7	19.3	-44.3804
		Average Experiment 2	37.275
3	1	75	51.6	n.m.	N/A
	2	75	52.9	n.m.	N/A
	3	75	60.5	n.m.	N/A
	4	75	49.2	n.m.	N/A
		Average Experiment 3	53.55

## Sheet: Supp Table S6
Supplementary Table S6. LC estimations for alevin, 2-5-week post swim-up fry, 5-month parr, and 13-month juvenile coastal cutthroat trout (CCT; Oncorhynchus clarkii clarkii) based on Figure 1A.
LC	CCT alevin (ng/L)	2-5 week post swim-up Fry (ng/L)	CCT 5-month Parr (ng/L)	CCT 13-month Juvenile (ng/L)
2	29.5	12	12.1	58.3
5	51.8	16.1	20.3	77.3
10	80.7	20.2	30.7	96.6
20	130.5	25.9	48.1	123
30	179.7	30.6	64.7	144.4
50	297.2	39.6	103.3	185.9

## Sheet: Supp Table S7
Supplementary Table S7. Analytical verification of 6PPD-quinone (6PPDQ) in 22-hour exposures conducted before testing swimming performance of 18-month or 24-month juvenile coastal cutthroat trout (CCT; Oncorhynchus clarkii clarkii). (n.m. = not measured, N/A = not applicable)
Experiment	Replicate	Nominal concentration (ng/L)	Initial - measured (ng/L)	Final 22h - measured (ng/L)	percent loss (%)
4	1	100	50.4	n.m.	N/A
	2	100	73.7	n.m.	N/A
	3	100	81.3	n.m.	N/A
	4	100	75	24.4	-67.4667
	5	100	80.8	31.9	-60.5198
	6	100	71.9	21.4	-70.2364
		Average Experiment 4	72.1833	Average loss	-66.0743
Experiment	Replicate	Nominal concentration (ng/L)	Initial - measured (ng/L)	Final 22h - measured (ng/L)	percent loss (%)
5	1	150	135	n.m.	N/A
	2	150	134	n.m.	N/A
	3	150	127	n.m.	N/A
	4	150	93.1	n.m.	N/A
	5	150	109	n.m.	N/A
	6	150	125	n.m.	N/A
		Average Experiment 4	120.517	Average loss	N/A
